# Supplementary material for: Direct Contra Naïve-Indirect Comparison of Clinical Failure Rates between High-Viscosity GIC and Conventional Amalgam Restorations: An Empirical Study
Source: PLoS One. 2013 Oct 28;8(10):e78397. doi: 10.1371/journal.pone.0078397 (PMC3810255; doi:10.1371/journal.pone.0078397)
Supplement: File S1 — Reference analysis: DGZ/DGZMK statement. (XLS) [file pone.0078397.s001.xls]

## Sheet: Sheet1
Mickenautsch S, Yengopal V
SYSTEM Initiative/Department of Community Dentistry, Faculty of Health Sciences, University of the Witwatersrand - 7 York Rd., Parktown/Johannesburg 2193, South Africa
Appendix file 1 - Reference analysis: DGZ/DGZMK statement
Section
(I)	References as listed in the DGZ/DGZMK directive:
	1	[keine Autoren angegeben] Statement on posterior resin-based composites. ADA Council on Scientific Affairs; ADA Council on Dental Benefit Programs. J Am Dent Assoc. 1998 Nov;129(11):1627-8.
	2	ADA Council on Scientific Affairs. Direct and indirect restorative materials.J Am Dent Assoc. 2003 Apr;134(4):463-72.
	3	Arbeitsgemeinschaft der Wissenschaftlichen Medizinischen Fachgesellschaften (AWMF): Das Leitlinien-Manual. Dűsseldorf: AWMF, 2000.
	4	Hickel R, Heidemann D, Staehle HJ, Minnig P, Wilson NH; German Scientific Association for Operative Dentistry; European Federation of Conservative Dentistry. Direct composite restorations: extended use in anterior and posterior situations. Clin Oral Investig. 2004 Jun;8(2):43-4.
	5	Manhart J, Chen H, Hamm G, Hickel R. Buonocore Memorial Lecture. Review of the clinical survival of direct and indirect restorations in posterior teeth of the permanent dentition. Oper Dent. 2004 Sep-Oct;29(5):481-508.
	6	Reichl FX, Durner J, Hickel R, Spahl W, Kehe K, Walther U, Gempel K, Liebl B, Kunzelmann KH, Hume W.Uptake, clearance and metabolism of TEGDMA in guinea pigs. Dent Mater. 2002 Dec;18(8):581-9.
	7	Reichl FX, Durner J, Manhart J, Spahl W, Gempel K, Kehe K, Liebl B, Walther UI, Hume WR, Hickel R. Biological clearance of HEMA in guinea pigs. Biomaterials. 2002 May;23(10):2135-41.
	8	Schmalz G. Materials science: biological aspects. J Dent Res. 2002 Oct;81(10):660-3
	9	Schmalz G. Komposit-Kunststoffe. In: Schmalz G. Arenholt-Bindslev D. Biokompatibilität zahnärztlicher Werkstoffe. Urban & Fischer, Műnchen 2005.
(II)	References from Section (I) that include the topic of glass-ionomer cements in its content:
	2	ADA Council on Scientific Affairs. Direct and indirect restorative materials.J Am Dent Assoc. 2003 Apr;134(4):463-72.
	5	Manhart J, Chen H, Hamm G, Hickel R. Buonocore Memorial Lecture. Review of the clinical survival of direct and indirect restorations in posterior teeth of the permanent dentition. Oper Dent. 2004 Sep-Oct;29(5):481-508.
(III)	References as listed in Section (II-2):
		Reference type: Non-systematic literature review
	1	American Dental Association. Comparison of direct restorative dental materials. ADA News March 18, 2002;33:9 (insert).
	2	Manhart J, Garcia-Godoy F, Hickel R. Direct posterior restorations: clinical results and new developments. Dent Clin North Am 2002;46:303-39
	3	Yap AU, Teoh SH, Chew CL. Effects of cyclic loading on occlusal contact area wear of composite restoratives. Dent Mater 2002;18:149-58.
	4	Leinfelder KF. Do restorations made of amalgam outlast those made of resin-based composite? JADA 2000;131:1186-7.
	5	Roberson TM, Heymann HO, Swift EJ, eds. Sturdevant’s art and science of operative dentistry. 4th ed. St. Louis: Mosby; 2002:499.
	6	Pistorius A, Willershausen B. Biocompatibility of dental amalgam in two human cell lines. Euro J Med Res 2002;21:81-8.
	7	Cox CF, Subay RK, Suzuki SH, Ostro E. Biocompatibility of various dental materials: pulp healing with a surface seal. Int J Periodontics Restorative Dent 1996;16:240-51.
	8	Craig RG, ed. Restorative dental materials. 10th ed. St. Louis: Mosby; 1997:231.
	9	U.S. Food and Drug Administration Center for Devices and Radiological Health. Consumer update: dental amalgams. Available at: “www.fda.gov/cdrh/consumer/amalgams.html”. Accessed March 3, 2003.
	10	Berglund A. Estimation by a 24-hour study of the daily dose of intra-oral mercury vapor inhaled after release from dental amalgam. J Dent Res 1990;69:1646-51.
	11	McGivern B, Pemberton M, Theaker ED, Buchanan JA, Thornhill MH. Delayed and immediate hypersensitivity reactions associated with the use of amalgam. Br Dent J 2000;188:73-6.
	12	Veron C, Hildebrand HF, Martin P. Amalgames dentaires et allergie. J Biol Buccale 1986;14:83-100.
	13	ADA Council on Scientific Affairs. Dental amalgam: update on safety concerns. JADA 1998;129:494-503.
	14	Stanley HR. Local and systemic responses to dental composites and glass ionomers. Adv Dent Res 1992;6:55-64.
	15	Lygre H, Hol PJ, Solheim E, Moe G. Organic leachables from polymer-based dental filling materials. Euro J Oral Sci 1999;107: 378-83.
	16	Hume WR, Gerzia TM. Bioavailability of components of resinbased materials which are applied to teeth. Crit Rev Oral Biol Med 1996;7:172-9.
	17	Condon JR, Ferracane JL. Assessing the effect of composite formulations on polymerization stress. JADA 2000;131:497-503.
	18	Geurtsen W. Biocompatibility of resin-modified filling materials.Crit Rev Biol Med 2000;11:333-55.
	19	Olea N, Pulgar R, Perez P, et al. Estrogenicity of resin-based composites and sealants used in dentistry. Environ Health Perspect 1996;104:298-305.
	20	Fung E, Ewoldsen N, St. Germain H, et al. Pharmacokinetics of bisphenol A released from a dental sealant. JADA 2000;131:51-8.
	21	Atkinson JC, Diamond F, Eichmiller F, Selwitz R, Jones G. Stability of bisphenol A, triethylene-glycol dimethacrylate, and bisphenol A dimethacrylate in whole saliva. Dent Mater 2002;18:128-35.
	22	Wassell RW, Walls AW, McCabe JF. Direct composite inlays versus conventional composite restorations: 5-year follow-up. J Dent 2000;28:375-82.
	23	Peutzfeldt A. Indirect resin and ceramic systems. Oper Dent 2001;26(supplement 6):153-76.
	24	Fischman SA, Tinanoff N. The effect of acid and fluoride release on the antimicrobial properties of four glass ionomer cements. Pediatr Dent 1995;16:368-70.
(IV)	References as listed in Section (II-5/Longevity of direct posterior restorations/Glass Ionomer Cement restorations; pp. 484-5):
		Reference type: Non-systematic literature review
	1	Frencken JE, Makoni F, Sithole WD. Atraumatic restorative treatment and glassionomer sealants in a school oral health programme in Zimbabwe: evaluation after 1 year. Caries Res. 1996;30(6):428-33.
	2	Gao W, Peng D, Smales RJ, Yip KH. Comparison of atraumatic restorative treatment and conventional restorative procedures in a hospital clinic: evaluation after 30 months. Quintessence Int 2003; 34: 31-7.
	3	Hasselrot L. Tunnel restorations. A 3 1/2-year follow up study of Class I and II tunnel restorations in permanent and primary teeth. Swed Dent J. 1993;17(5):173-82.
	4	Hasselrot L. Tunnel restorations in permanent teeth. A 7 year follow up study. Swed Dent J. 1998;22(1-2):1-7.
	5	Hickel R, Petschelt A, Maier J, Vos A, Sauter M. Nachuntersuchungen von Füllungen mit Cermet-Zement (Ketac-Silver). Deutsche Zahnärztliche Zeitschrift. 1988; 43: 851-3.
	6	Ho TF, Smales RJ, Fang DT. A 2-year clinical study of two glass ionomer cements used in the atraumatic restorative treatment (ART) technique. Community Dent Oral Epidemiol. 1999 Jun;27(3):195-201.
	7	Krämer N, Kunzelmann KH, Pollety T, Pelka M, Hickel R. Langzeiterfahrungen mit Cermet-Zementfüllungen in Klasse-I/II-Kavitäten. Deutsche Zahnärztliche Zeitschrift 1994; 49: 905-9.
	8	Mallow PK, Durward CS, Klaipo M. Restoration of permanent teeth in young rural children in Cambodia using the atraumatic restorative treatment (ART) technique and Fuji II glass ionomer cement. Int J Paediatr Dent. 1998 Mar;8(1):35-40.
	9	Mjör IA. The reasons for replacement and the age of failed restorations in general dental practice. Acta Odontol Scand. 1997 Jan;55(1):58-63.
	10	Mjör IA, Jokstad A. Five-year study of Class II restorations in permanent teeth using amalgam, glass polyalkenoate (ionomer) cerment and resin-based composite materials. J Dent. 1993 Dec;21(6):338-43.
	11	Nicolaisen S, von der Fehr FR, Lunder N, Thomsen I. Performance of tunnel restorations at 3-6 years. J Dent. 2000 Aug;28(6):383-7.
	12	Phantumvanit P, Songpaisan Y, Pilot T, Frencken JE. Atraumatic restorative treatment (ART): a three-year community field trial in Thailand--survival of one-surface restorations in the permanent dentition. J Public Health Dent 1996; 56(3 Spec No): 141-5.
	13	Pilebro CE, van Dijken JW. Analysis of factors affecting failure of glass cermet tunnel restorations in a multi-center study. Clin Oral Investig. 2001 Jun;5(2):96-101.
	14	Smales RJ, Gerke DC, White IL.Clinical evaluation of occlusal glass ionomer, resin, and amalgam restorations. J Dent. 1990 Oct;18(5):243-9.
	15	Smales RJ, Webster DA, Leppard PI. Survival predictions of four types of dental restorative materials. J Dent. 1991 Oct;19(5):278-82.
	16	Strand GV, Nordbø H, Tveit AB, Espelid I, Wikstrand K, Eide GE.A 3-year clinical study of tunnel restorations. Eur J Oral Sci. 1996 Aug;104(4 ( Pt 1)):384-9.
	17	Strand GV, Nordbø H, Leirskar J, von der Fehr FR, Eide GE. Tunnel restorations placed in routine practice and observed for 24 to 54 months. Quintessence Int. 2000 Jul-Aug;31(7):453-60.
	18	Svanberg M. Class II amalgam restorations, glass-ionomer tunnel restorations, and caries development on adjacent tooth surfaces: a 3-year clinical study. Caries Res. 1992;26(4):315-8.
	19	Ziraps A, Honkala E. Clinical trial of a new glass ionomer for an Atraumatic Restorative Treatment technique in Class I restorations placed in Latvian school children. Med Principles Pract 2002; 11: 44-47.
	20	Hickel R, Dasch W, Janda R, Tyas M, Anusavice K. New direct restorative materials. FDI Commission Project. Int Dent J. 1998 Feb;48(1):3-16.
	21	Mjör IA, Jokstad A, Qvist V. Longevity of posterior restorations. Int Dent J. 1990 Feb;40(1):11-7.
	22	Burke FJ, Cheung SW, Mjör IA, Wilson NH. Restoration longevity and analysis of reasons for the placement and replacement of restorations provided by vocational dental practitioners and their trainers in the United Kingdom. Quintessence Int. 1999 Apr;30(4):234-42.
	23	Frencken JE, Makoni F, Sithole WD. ART restorations and glass ionomer sealants in Zimbabwe: survival after 3 years.Community Dent Oral Epidemiol. 1998 Dec;26(6):372-81.
	24	Frencken JE, Songpaisan Y, Phantumvanit P, Pilot T. An atraumatic restorative treatment (ART) technique: evaluation after one year. Int Dent J. 1994 Oct;44(5):460- 4.
	25	Mallow P, Durward C, Klaipo M. Comparison of twoglass ionomer cements using the ART technique. J Dent Res 1995; 74: 405.
	26	Yip KH, Smales RJ, Gao W, Peng D. The effects of two cavity preparation methods on the longevity of glass ionomer cement restorations: an evaluation after 12 months. J Am Dent Assoc 2002; 133: 744-51.
(V)	References as listed in Sections (III and IV) that represent a clinical prospective investigation of high-viscosity glass-ionomer cements (HVGIC):
		HVGIC = Including Fuji IX, Ketac Molar, Chem Flex / Excluding 'low-viscosity' glass-ionomer cements, Cermets, Tunnel restorations
	III	No HVGIC relevant references found
		Reference type: Clinical controlled trial (randomised) - HVGIC comparison to other GIC
	IV-6	Ho TF, Smales RJ, Fang DT. A 2-year clinical study of two glass ionomer cements used in the atraumatic restorative treatment (ART) technique. Community Dent Oral Epidemiol. 1999 Jun;27(3):195-201.
		Reference type: Clinical controlled trial (non-randomised) - HVGIC comparison to amalgam
	IV-2*	Gao W, Peng D, Smales RJ, Yip KH. Comparison of atraumatic restorative treatment and conventional restorative procedures in a hospital clinic: evaluation after 30 months. Quintessence Int 2003; 34: 31-7.
	IV-26*	Yip KH, Smales RJ, Gao W, Peng D. The effects of two cavity preparation methods on the longevity of glass ionomer cement restorations: an evaluation after 12 months. J Am Dent Assoc 2002; 133: 744-51.
		Reference type: Uncontrolled clinical longitudinal study
	IV-19	Ziraps A, Honkala E. Clinical trial of a new glass ionomer for an Atraumatic Restorative Treatment technique in Class I restorations placed in Latvian school children. Med Principles Pract 2002; 11: 44-47.
	IV-23	Frencken JE, Makoni F, Sithole WD. ART restorations and glass ionomer sealants in Zimbabwe: survival after 3 years.Community Dent Oral Epidemiol. 1998 Dec;26(6):372-81.
	*	Different reports of same trial, reporting on different follow-up periods.
